# Supplementary material for: Cardiometabolic Status of Adults Living with HIV in Panama—Baseline Results of the Colón C3 Study
Source: Med Sci (Basel). 2026 Apr 15;14(2):200. doi: 10.3390/medsci14020200 (PMC13108132; doi:10.3390/medsci14020200)
Supplement: Supplementary file 1 [file medsci-14-00200-s001.zip]

Archive with 1 entries (1 files):
- medsci-4209766-supplementary.pdf
